# Supplementary material for: ‘Priming’ protects Piper nigrum L. from Phytophthora capsici through reinforcement of phenylpropanoid pathway and possible enhancement of Piperine biosynthesis
Source: Front Plant Sci. 2022 Dec 6;13:1072394. doi: 10.3389/fpls.2022.1072394 (PMC11908380; doi:10.3389/fpls.2022.1072394)
Supplement: Supplementary file 2 [file Table_1.xlsx]

## Sheet: Sheet1
Supplementary Table 1. Candidate genes and primers for qRT-PCR
Gene ID	Annotation	Pathway	Primer sequences for qRT-PCR
			Forward (5'→3')	Reverse (5'→3')
2219214	Cinnamate 4-Hydroxylase, Partial	Phenylpropanoid	CAAGGTTCGAGAGCGAAGAG	TCGCCGTAGTTGTACTCGAA
2378998	4-Coumarate-Coa Ligase, Partial	Phenylpropanoid	TTCAGGTGTACCTGGGAAGC	GGCACCAGCTTTCTTGTGAT
2446415	Ferulate 5-Hydroxylase, Partial	Phenylpropanoid	CTTTCCCACCAGGTCCAAC	GACTCCGCCATAGAGTTTGC
2467548	PREDICTED: Geranylgeranyl Pyrophosphate Synthase, Chloroplastic Like	Phenylpropanoid	ATCCACACCATGTCCCTCAT	CGTCCTCTCCGTAGACCTTG
2295994	PREDICTED: Cinnamoyl-Coa Reductase 1	Phenylpropanoid	GGTGGTCACGTCTTCTACTGC	AAATTCCCAAGCAGCCTTTT
2441565	PREDICTED: Caffeoyl-Coa O-Methyltransferase	Phenylpropanoid	GGCTGATCGACCTGGTGAAA	GTACTTGCGCATTGGTGCAT
2302966	PREDICTED: Chorismate Synthase, Chloroplastic-Like	Phenylpropanoid	GCTCCTATGGGACCGCATTT	TGAGGAGGGCATCCATCAAC
1966331	Farnesyl Diphosphate Synthase	Phenylpropanoid	GAGGATTCCCGCAAATGGGT	GACCCCGATTCAGTTTACCTCC
2224994	Caffeic Acid O-Methyltransferase	Phenylpropanoid	ACCCACATCTCAAAGCCATC	CATCTGCATTGGGGACACTA
2438893	PREDICTED: Shikimate O-Hydroxycinnamoyltransferase-Like	Phenylpropanoid	GCCGCATCGAGATCAACT	AAGTCGCCGAAGTCATCAAT
2303120	Cinnamyl Alcohol Dehydrogenase	Phenylpropanoid	TCTGCAACACACCCAATGAC	GAGAAGGCAGGCAATTCAAG
2456351	Chalcone Isomerase	Phenylpropanoid	GGATCTACACCGACCTCGAA	TACCTTGAGAGACCCGGATG
2438797	PREDICTED: Beta-Glucosidase 12	Phenylpropanoid	AGTACGAAGGAGCAGCCAAA	TCATGAGCGTCACATCTTCC
2461894	Chalcone Synthase	Phenylpropanoid	TCTGCTCCGAGATCACCAGT	GCTCGAGGGTAGGATCTGGA
2132294	Phenylalanine Ammonia Lyase 1	Phenylpropanoid	CATGAGATGGACCCACTACAGA	GGGTTGTCATTGACCGAGTT
2411922	PREDICTED: Probable Glutathione Peroxidase 4	Hypersensitive response	TCAAGGGTTCGAGATTTTGG	TGGAAGACCGGATATTCAGC
2422974	PREDICTED: Superoxide Dismutase [Cu-Zn]	Hypersensitive response	GTTGGAAGAGCCGTTGTTGT	TGCCTGAAGCCCAATAACTC
2385066	PREDICTED: Catalase-2-Like	Hypersensitive response	GCCATCGAGCGTTTACAACT	GTGAGGGAAGCGTTGTTGTT
2114956	NADPH Oxidase, Partial	Hypersensitive response	GGCAGTTGGAGACCCTTCTT	ATGGAGCTCTTCCTCCTCGT
1948161	Peroxiredoxin 1, Partial	Hypersensitive response	CCGATAGCAGTGGGAAGCA	GAGGGAGTGGAGGGAAACCT
2456215	PREDICTED: Peroxidase 43	Hypersensitive response	TATTTTGGCCTCCTCAGTGG	CCTCGAGAGCCTGTTAGCAC
2358054	PREDICTED: Glutathione S-Transferase F10-Like	Hypersensitive response	CTTGGCTGGGGACTTTTACA	CCATGCACTCACATGTTTCC
2436725	PREDICTED: L-Ascorbate Peroxidase 3, Peroxisomal	Hypersensitive response	AAGAAGGGCGCTTACCTGAT	CCGCCAGATAAAGCAACAAT
2379484	NON RACE-SPECIFIC DISEASE RESISTANCE 1 Family Protein	SAR	GCTGAGTTCGAGGTGAGGTT	AACCTTCTTCCCTTGCTCGT
2370238	Nonexpressor of Pathogenesis-Related Protein 1	SAR	GGGAACCTTCTGTGATCGTT	TGTTGGCTTCTTGACACTGC
1939364	PREDICTED: Pathogenesis-Related Protein 1-Like	SAR	CCCTTAATGACACCCCATTG	CACATATGCATTCGGGTTGG
2335160	PREDICTED: Pathogenesis-Related Protein1a1	SAR	TGTGTGGGCACTACACTCAA	GGGGGCTATAGTTGCATATAATGA
2372960	Beta-1,3-Glucanase	Pathogenesis related	CGCTCAGATGGACCAACATT	GAACCCCAGGCGTGTAACTA
2444175	PREDICTED: Thaumatin-Like Protein	Pathogenesis related	GCCCAGAGGAGTTGAAGGTA	CACTTGCTTTGCACTTGTCC
2377322	Chitinase	Pathogenesis related	AAGGGGTCACTCCCGTACTC	CCGATGGAGATGAACACCTT
2471194	PREDICTED: Callose Synthase 3	Pathogenesis related	TGCTTCTCAGTCGTTTGTGC	GAAAAAGACGGGGGCTAACT
2423754	PREDICTED: Defensin-Like Protein 19	Pathogenesis related	GTAGCGGAGGCAAAGTTGTG	GAAGCGATAGTGGCAAGCTC
2428643	Jasmonate-O- Methyl Transferase	Hormone signalling	CCGTTGAACAAGGGCTGTAT	CCGCCTGCAACTATTTCTTC
2399238	Salicylate Carboxy-Methyltransferase Like	Hormone signalling	CAGGGTTGAAGGATGGAAGA	CCAGGAGTTCGGCATACACT
2472470	PREDICTED: Lipoxygenase 6, Chloroplastic	Hormone signalling	AAGGAGACGTTGGCTGAGAA	GGATCGATCTCTTCGCTCAC
2331381	PREDICTED: Allene Oxide Cyclase 2, Chloroplastic-Like	Hormone signalling	GGTTCAGCAAGAAGCAGGTC	ATCGGTCACCCTTCTTCTCC
2423838	Brassinosteroid Insensitive 1-Associated Receptor Kinase1-Like	Hormone signalling	CGTCCTCTTCCACAAGCCTA	CCCGTCCTGCTACTTGTGAT
2364924	Putative Salicylic-Induced MAPK	Hormone signalling	GGCTTGCAAGGACAACATCT	ATATGCACCCCACTGACCAT
2463022	PREDICTED: Ethylene-Responsive Transcription Factor ERF118	Hormone signalling	GATTCCTCCAGCGAAGATGA	AGCCCAGAAGGTGGGATACT
2391762	Jasmonate-Zim-Domain Protein 10, Putative	Hormone signalling	GCAGAGAAGGCCAAAACAAG	AACCTCATCAGCGAGTGCTT
2457873	Cytochrome P450 Allene Oxide Synthase	Hormone signalling	CGGTGTACGAGGCTCTTAGG	AACAGCACCTCCCCTTTCTT
	18S rRNA	Endogenous control	AGACGAACAACTGCCAAAGC	GCGGAGTCCTAAAAGCAACA
	28S rRNA	P. capsici specific	TGGTATCTAGGTGAGCGGGT	TCAAGTTGCTAGTGGGCCAT
